# Supplementary material for: Tool evaluation for the detection of variably sized indels from next generation whole genome and targeted sequencing data
Source: PLoS Comput Biol. 2022 Feb 17;18(2):e1009269. doi: 10.1371/journal.pcbi.1009269 (PMC8916674; doi:10.1371/journal.pcbi.1009269)
Supplement: S1 Table — Deletions and insertions are shown separately with different size ranges. (XLSX) [file pcbi.1009269.s013.xlsx]

## Sheet: Sheet1
S1 Table. Indel size distribution of a semi-simulated WGS dataset used for tool evaluation. Deletions and insertions are shown separately with different size ranges.
Variants types	Deletions		Insertions
Genotypes Size ranges	Homozygous	Heterozygous	Homozygous	Heterozygous
1bp-20bp	31472	11865	29919	11301
20bp-50bp	888	331	859	303
50bp-200bp	230	153	248	160
200bp-500bp	111	80	112	78
500bp-5000bp	56	37	46	40
