# Supplementary material for: Tool evaluation for the detection of variably sized indels from next generation whole genome and targeted sequencing data
Source: PLoS Comput Biol. 2022 Feb 17;18(2):e1009269. doi: 10.1371/journal.pcbi.1009269 (PMC8916674; doi:10.1371/journal.pcbi.1009269)
Supplement: S2 Table — (XLSX) [file pcbi.1009269.s014.xlsx]

## Sheet: Sheet1
S2 Table. The characteristics of indels in targeted gene panel sequencing dataset.
Samples	Diseases	Platforms	Genes	Variants	HGVS	Validation methods
Sample 1	AML	NextSeq	CEBPA	3bp insertion	c.955_956insAAA	Sequencing [46]
			CEBPA	22bp deletion	c.287_308del	Sequencing [46]
Sample 2	ET	MiSeq	CALR	52bp deletion	c.1099_1150del	Fragment analysis [45]
Sample 3	MF	MiSeq	CALR	52bp deletion	c.1099_1150del	Fragment analysis [45]
Sample 4	AML	NextSeq	CALR	52bp deletion	c.1099_1150del	Fragment analysis [45]
Sample 5	MF	NextSeq	CALR	52bp deletion	c.1099_1150del	Fragment analysis [45]
Sample 6	AML	NextSeq	CEBPA	24bp insertion	c.918_919insTTGCGCGACAAGGCCAAGCAGCGC	Sequencing [46]
Sample 7	AML	NextSeq	CEBPA	36bp deletion	c.724_759del	Sequencing [46]
			CEBPA	25bp deletion	c.282_306del	Sequencing [46]
Sample 8	AML	NextSeq	CEBPA	3bp insertion	c.912_913insTTG	Sequencing [46]
