# Supplementary material for: Tool evaluation for the detection of variably sized indels from next generation whole genome and targeted sequencing data
Source: PLoS Comput Biol. 2022 Feb 17;18(2):e1009269. doi: 10.1371/journal.pcbi.1009269 (PMC8916674; doi:10.1371/journal.pcbi.1009269)
Supplement: S3 Table — (XLSX) [file pcbi.1009269.s015.xlsx]

## Sheet: Sheet1
S3 Table. The TPs, FPs, FNs, precision rates, recall rates and F1 scores of variant calling tool for all size ranges of deletions and insertions with the semi-simulated sequencing datasets.
		Size range	1bp - 20bp						20bp - 50bp						50bp - 200bp						200bp - 500bp						≥500bp
Sequencing data	Indel type	Variant calling tool	TP	FP	FN	Precision	Recall	F1 score	TP	FP	FN	Precision	Recall	F1 score	TP	FP	FN	Precision	Recall	F1 score	TP	FP	FN	Precision	Recall	F1 score	TP	FP	FN	Precision	Recall	F1 score
5×, 100bp	Deletions	DeepVariant	29370	4843	13967	0.858446	0.677712	0.757447	125	94	1094	0.570776	0.102543	0.173853	1	1	382	0.5	0.00261097	0.00519481	0	0	191	0	0	0	0	0	93	0	0	0
		DELLY	1	0	43336	1	2.3075e-05	4.61489e-05	38	4	1181	0.904762	0.0311731	0.0602696	18	6	365	0.75	0.0469974	0.0884521	68	29	122	0.701031	0.361257	0.476805	35	73	59	0.324074	0.365591	0.343583
		FermiKit	412	11	42925	0.973995	0.00950689	0.01883	1	1	1218	0.5	0.000820345	0.001638	0	0	383	0	0	0	0	0	191	0	0	0	0	0	93	0	0	0
		GATK HC	19114	507	24223	0.97416	0.441055	0.607198	158	7	1061	0.957576	0.129614	0.228324	16	0	367	1	0.0417755	0.0802005	0	0	191	0	0	0	0	0	93	0	0	0
		Pindel	24212	9757	19125	0.712768	0.558691	0.626394	399	708	820	0.360434	0.327317	0.343078	55	344	328	0.137845	0.143603	0.140665	58	15	133	0.794521	0.303665	0.439394	24	6	69	0.8	0.258065	0.390244
		Platypus	32005	1672	11332	0.950352	0.738514	0.831148	185	11	1034	0.943878	0.151764	0.261484	0	9	383	0	0	0	5	8	186	0.384615	0.026178	0.0490196	0	3	93	0	0	0
		Strelka2	22773	736	20564	0.968693	0.525486	0.681357	227	73	992	0.756667	0.186218	0.298881	0	0	383	0	0	0	0	0	191	0	0	0	0	0	93	0	0	0
		VarScan	8070	479	35267	0.94397	0.186215	0.311067	2	2	1217	0.5	0.00164069	0.00327065	0	0	383	0	0	0	0	0	191	0	0	0	0	0	93	0	0	0
	Insertions	DeepVariant	23387	4120	17833	0.85022	0.56737	0.680577	16	5	1146	0.761905	0.0137694	0.0270499	1	0	407	1	0.00245098	0.00488998	0	0	190	0	0	0	0	0	86	0	0	0
		DELLY	4	0	41216	1	9.70403e-05	0.000194062	28	0	1134	1	0.0240964	0.0470588	0	0	408	0	0	0	0	4	190	0	0	0	0	9	86	0	0	0
		FermiKit	385	16	40835	0.9601	0.00934013	0.0185003	0	0	1162	0	0	0	0	0	408	0	0	0	0	0	190	0	0	0	0	0	86	0	0	0
		GATK HC	18309	509	22911	0.972951	0.444178	0.609914	158	14	1004	0.918605	0.135972	0.236882	6	0	402	1	0.0147059	0.0289855	0	0	190	0	0	0	0	0	86	0	0	0
		Pindel	19917	9190	21304	0.684268	0.483164	0.566395	186	252	976	0.424658	0.160069	0.2325	8	76	399	0.0952381	0.0220588	0.0358209	0	3	190	0	0	0	0	0	86	0	0	0
		Platypus	27259	1234	13961	0.956691	0.661305	0.782035	31	2	1131	0.939394	0.0266781	0.0518828	0	0	408	0	0	0	0	0	190	0	0	0	0	0	86	0	0	0
		Strelka2	18533	488	22687	0.974344	0.449612	0.615295	64	3	1098	0.955224	0.0550775	0.10415	0	0	408	0	0	0	0	0	190	0	0	0	0	0	86	0	0	0
		VarScan	5078	661	36142	0.884823	0.123193	0.216274	0	0	1162	0	0	0	0	0	408	0	0	0	0	0	190	0	0	0	0	0	86	0	0	0
30×, 100bp	Deletions	DeepVariant	41785	3176	1553	0.929361	0.964165	0.946443	613	62	605	0.908148	0.503692	0.647987	21	10	362	0.677419	0.0548303	0.101449	0	0	191	0	0	0	0	0	93	0	0	0
		DELLY	98	8	43239	0.924528	0.00226135	0.00451166	441	41	778	0.914938	0.361772	0.518519	63	84	320	0.428571	0.164491	0.237736	122	77	69	0.613065	0.638743	0.625641	44	73	49	0.376068	0.473118	0.419048
		FermiKit	39283	1673	4054	0.959151	0.906454	0.932058	881	82	338	0.914849	0.722724	0.807516	110	41	273	0.728477	0.287206	0.411985	0	105	191	0	0	0	0	36	93	0	0	0
		GATK HC	40673	457	2664	0.988889	0.938528	0.963051	650	34	569	0.950292	0.533224	0.683132	59	8	324	0.880597	0.154047	0.262222	0	0	191	0	0	0	0	0	93	0	0	0
		Pindel	32045	11455	11292	0.736667	0.739437	0.738049	512	1209	707	0.297501	0.420016	0.348299	82	367	301	0.182628	0.214099	0.197115	110	32	81	0.774648	0.575916	0.660661	36	24	57	0.6	0.387097	0.470588
		Platypus	42555	1789	782	0.959656	0.981955	0.970678	635	60	584	0.913669	0.520919	0.663532	11	26	372	0.297297	0.0287206	0.052381	29	15	162	0.659091	0.151832	0.246809	3	14	90	0.176471	0.0322581	0.0545455
		Strelka2	42602	1034	736	0.976304	0.983017	0.979649	891	88	327	0.910112	0.731747	0.811241	0	0	383	0	0	0	0	0	191	0	0	0	0	0	93	0	0	0
		VarScan	30372	11698	12965	0.72194	0.700833	0.71123	34	267	1185	0.112957	0.0278917	0.0447368	0	0	383	0	0	0	0	0	191	0	0	0	0	0	93	0	0	0
	Insertions	DeepVariant	37096	3299	4124	0.918331	0.899951	0.909049	43	170	1119	0.201878	0.0370052	0.0625455	0	0	408	0	0	0	0	0	190	0	0	0	0	0	86	0	0	0
		DELLY	69	4	41151	0.945205	0.00167394	0.00334197	151	5	1011	0.967949	0.129948	0.229135	1	0	407	1	0.00245098	0.00488998	1	17	189	0.0555556	0.00526316	0.00961538	0	22	86	0	0	0
		FermiKit	37110	1560	4110	0.959659	0.900291	0.929027	700	68	462	0.911458	0.60241	0.725389	84	32	324	0.724138	0.205882	0.320611	0	13	190	0	0	0	0	5	86	0	0	0
		GATK HC	38765	446	2455	0.988626	0.940442	0.963932	589	87	573	0.871302	0.506885	0.640914	58	8	350	0.878788	0.142157	0.244726	0	0	190	0	0	0	0	0	86	0	0	0
		Pindel	26799	13743	14421	0.661018	0.650146	0.655537	243	690	919	0.26045	0.209122	0.231981	4	212	404	0.0185185	0.00980392	0.0128205	0	11	190	0	0	0	0	8	86	0	0	0
		Platypus	39984	1615	1237	0.961177	0.96999	0.965564	166	4	995	0.976471	0.143718	0.250558	0	0	408	0	0	0	0	0	190	0	0	0	0	0	86	0	0	0
		Strelka2	40143	793	1078	0.980628	0.973848	0.977226	626	43	535	0.935725	0.539587	0.684472	0	0	408	0	0	0	0	0	190	0	0	0	0	0	86	0	0	0
		VarScan	19040	17451	22180	0.521772	0.461912	0.490021	1	24	1161	0.04	0.000860585	0.00168492	0	0	408	0	0	0	0	0	190	0	0	0	0	0	86	0	0	0
60×, 100bp	Deletions	DeepVariant	42361	2568	976	0.942843	0.977479	0.959849	700	62	519	0.918635	0.574241	0.706714	30	22	353	0.576923	0.078329	0.137931	0	0	191	0	0	0	0	0	93	0	0	0
		DELLY	233	12	43104	0.95102	0.00537647	0.0106925	619	66	600	0.90365	0.507793	0.65021	86	131	297	0.396313	0.224543	0.286667	125	122	66	0.506073	0.65445	0.570776	43	80	50	0.349593	0.462366	0.398148
		FermiKit	41984	932	1353	0.978283	0.96878	0.973508	968	73	251	0.929875	0.794094	0.856637	123	36	260	0.773585	0.321149	0.453875	1	122	190	0.00813008	0.0052356	0.00636943	0	45	93	0	0	0
		GATK HC	42154	505	1183	0.988162	0.972702	0.980371	824	55	395	0.937429	0.675964	0.78551	71	8	312	0.898734	0.185379	0.307359	0	0	191	0	0	0	0	0	93	0	0	0
		Pindel	32733	10551	10604	0.756238	0.755313	0.755775	540	1139	679	0.32162	0.442986	0.372671	91	282	292	0.243968	0.237598	0.240741	112	27	79	0.805755	0.586387	0.678788	36	20	57	0.642857	0.387097	0.483221
		Platypus	42774	2008	563	0.955161	0.987009	0.970824	722	72	497	0.90932	0.592289	0.717337	13	29	370	0.309524	0.0339426	0.0611765	43	20	148	0.68254	0.225131	0.338583	10	19	83	0.344828	0.107527	0.163934
		Strelka2	42697	1110	641	0.974662	0.985209	0.979907	946	90	272	0.913127	0.776866	0.839504	0	0	383	0	0	0	0	0	191	0	0	0	0	0	93	0	0	0
		VarScan	31724	12016	11613	0.725286	0.73203	0.728642	46	394	1173	0.104545	0.0377358	0.0554551	0	0	383	0	0	0	0	0	191	0	0	0	0	0	93	0	0	0
	Insertions	DeepVariant	38398	2524	2822	0.938322	0.931538	0.934918	36	283	1126	0.112853	0.0309811	0.0486158	0	0	408	0	0	0	0	0	190	0	0	0	0	0	86	0	0	0
		DELLY	172	6	41049	0.966292	0.00414847	0.00826148	286	9	875	0.969492	0.246988	0.393681	3	1	405	0.75	0.00735294	0.0145631	1	17	189	0.0555556	0.00526316	0.00961538	0	26	86	0	0	0
		FermiKit	39703	968	1517	0.976199	0.963197	0.969655	788	72	374	0.916279	0.678141	0.779426	108	47	300	0.696774	0.264706	0.383659	0	21	190	0	0	0	0	15	86	0	0	0
		GATK HC	40034	485	1186	0.98803	0.971228	0.979557	754	98	408	0.884977	0.648881	0.748759	78	8	330	0.906977	0.191176	0.315789	1	1	189	0.5	0.00526316	0.0104167	0	0	86	0	0	0
		Pindel	27340	13049	13880	0.676917	0.66327	0.670024	258	644	904	0.286031	0.222031	0.25	9	151	399	0.05625	0.0220588	0.0316901	0	10	190	0	0	0	0	11	86	0	0	0
		Platypus	40421	2239	802	0.947515	0.980543	0.963746	235	7	924	0.971074	0.204819	0.338287	0	0	408	0	0	0	0	0	190	0	0	0	0	0	86	0	0	0
		Strelka2	40491	910	730	0.97802	0.98229	0.98015	774	67	387	0.920333	0.666954	0.77342	0	0	408	0	0	0	0	0	190	0	0	0	0	0	86	0	0	0
		VarScan	19783	18845	21437	0.512141	0.479937	0.495516	0	39	1162	0	0	0	0	0	408	0	0	0	0	0	190	0	0	0	0	0	86	0	0	0
30×, 250bp	Deletions	DeepVariant	42512	2940	825	0.935316	0.980963	0.957596	982	171	237	0.851691	0.805578	0.827993	71	70	312	0.503546	0.185379	0.270992	0	0	191	0	0	0	0	0	93	0	0	0
		DELLY	15	4	43322	0.789474	0.000346125	0.000691946	184	12	1035	0.938776	0.150943	0.260071	91	60	292	0.602649	0.237598	0.340824	126	62	66	0.670213	0.65445	0.662238	48	46	44	0.510638	0.526882	0.518633
		FermiKit	41505	1042	1832	0.975509	0.957727	0.966536	1052	112	167	0.90378	0.863002	0.882921	210	64	173	0.766423	0.548303	0.639269	7	137	184	0.0486111	0.0366492	0.041791	0	54	93	0	0	0
		GATK HC	42719	616	618	0.985785	0.98574	0.985762	1041	89	178	0.921239	0.853979	0.886335	174	34	209	0.836538	0.454308	0.588832	2	0	189	1	0.0104712	0.0207254	0	0	93	0	0	0
		Pindel	39600	2918	3737	0.93137	0.913769	0.922486	871	1026	348	0.459146	0.71452	0.55905	174	2271	209	0.0711656	0.454308	0.123055	121	47	70	0.720238	0.633508	0.674095	40	20	53	0.666667	0.430108	0.522876
		Platypus	42557	1836	780	0.958642	0.982002	0.970181	1040	139	179	0.882103	0.853158	0.867389	129	37	254	0.777108	0.336815	0.469945	20	34	171	0.37037	0.104712	0.163265	4	22	89	0.153846	0.0430108	0.0672269
		Strelka2	42732	1232	606	0.971977	0.986017	0.978946	1028	114	190	0.900175	0.844135	0.871255	0	0	383	0	0	0	0	0	191	0	0	0	0	0	93	0	0	0
		VarScan	41028	2572	2309	0.941009	0.94672	0.943856	560	445	659	0.557214	0.459393	0.503597	6	46	377	0.115385	0.0156658	0.0275862	0	0	191	0	0	0	0	0	93	0	0	0
	Insertions	DeepVariant	39370	3093	1850	0.92716	0.955119	0.940932	289	539	873	0.349034	0.248709	0.290452	5	38	403	0.116279	0.0122549	0.0221729	0	0	190	0	0	0	0	0	86	0	0	0
		DELLY	20	1	41201	0.952381	0.000460941	0.000921437	124	2	1037	0.984127	0.107573	0.193946	33	0	375	1	0.0808824	0.14966	3	12	188	0.2	0.0105263	0.02	0	30	85	0	0.0116279	0
		FermiKit	39501	987	1719	0.975622	0.958297	0.966882	971	114	191	0.894931	0.835628	0.864263	196	82	212	0.705036	0.480392	0.571429	5	52	185	0.0877193	0.0263158	0.0404858	0	19	86	0	0	0
		GATK HC	40579	549	641	0.986651	0.984449	0.985549	1003	116	159	0.896336	0.863167	0.879439	215	46	193	0.823755	0.526961	0.64275	13	2	177	0.866667	0.0684211	0.126829	0	0	86	0	0	0
		Pindel	36545	3010	4675	0.923903	0.886584	0.904859	750	348	412	0.68306	0.645439	0.663717	121	228	287	0.346705	0.296569	0.319683	0	10	190	0	0	0	0	8	86	0	0	0
		Platypus	40523	1930	698	0.954538	0.983066	0.968592	910	84	251	0.915493	0.783993	0.844656	38	6	370	0.863636	0.0931373	0.168142	0	0	190	0	0	0	0	0	86	0	0	0
		Strelka2	40561	1112	660	0.973316	0.983988	0.978623	912	94	249	0.906561	0.785714	0.841823	0	0	408	0	0	0	0	0	190	0	0	0	0	0	86	0	0	0
		VarScan	29423	10817	11797	0.731188	0.713804	0.722391	90	534	1072	0.144231	0.0774527	0.100784	0	2	408	0	0	0	0	0	190	0	0	0	0	0	86	0	0	0
