# Supplementary material for: Tool evaluation for the detection of variably sized indels from next generation whole genome and targeted sequencing data
Source: PLoS Comput Biol. 2022 Feb 17;18(2):e1009269. doi: 10.1371/journal.pcbi.1009269 (PMC8916674; doi:10.1371/journal.pcbi.1009269)
Supplement: S4 Table — The values are total numbers of tool-detected indels of each type. The values in brackets are numbers of indels which passed position-match and size-match but failed with genotype-match. (XLSX) [file pcbi.1009269.s016.xlsx]

## Sheet: Sheet1
S4 Table. Multiallelic tool-detected indels and non-valid genotype indel calls of variant calling results with semi-simulated sequencing datasets. The values are total numbers of tool-detected indels of each type. The values in brackets are numbers of indels which passed position-match and size-match but failed with genotype-match.
		DeepVariant		DELLY		FermiKit		GATK HC		Pindel		Platypus		Strelka2		VarScan
		Deletion	Insertion	Deletion	Insertion	Deletion	Insertion	Deletion	Insertion	Deletion	Insertion	Deletion	Insertion	Deletion	Insertion	Deletion	Insertion
5×, 100bp	Multiallelic indels	5 (2)	100 (92)	0 (0)	0 (0)	0 (0)	0 (0)	0 (0)	2 (1)	0 (0)	0 (0)	6 (3)	4 (1)	8 (2)	2 (0)	0 (0)	0 (0)
	Non-valid genotype indels	1579 (922)	685 (376)	4 (1)	1 (0)	0 (0)	0 (0)	0 (0)	0 (0)	37 (9)	11 (7)	143 (142)	30 (28)	0 (0)	0 (0)	0 (0)	0 (0)
30×, 100bp	Multiallelic indel indels	14 (6)	117 (83)	0 (0)	0 (0)	12 (6)	66 (48)	10 (6)	45 (27)	0 (0)	0 (0)	40 (15)	45 (15)	75 (20)	38 (15)	0 (0)	0 (0)
	Non-valid genotype indels	2379 (702)	1337 (484)	29 (0)	20 (0)	162 (144)	45 (35)	0 (0)	0 (0)	1775 (749)	1521 (968)	9 (8)	1 (0)	0 (0)	0 (0)	0 (0)	0 (0)
60×, 100bp	Multiallelic indel indels	22 (9)	77 (50)	0 (0)	0 (0)	16 (7)	97 (66)	13 (8)	41 (30)	0 (0)	0 (0)	46 (16)	55 (16)	85 (25)	46 (17)	0 (0)	0 (0)
	Non-valid genotype indels	1966 (358)	1180 (342)	44 (1)	24 (0)	193 (171)	73 (61)	0 (0)	0 (0)	316 (170)	460 (344)	6 (3)	2 (0)	0 (0)	0 (0)	0 (0)	0 (0)
30×, 250bp	Multiallelic indel indels	37 (17)	109 (65)	0 (0)	0 (0)	24 (10)	81 (57)	23 (12)	59 (39)	0 (0)	0 (0)	29 (7)	87 (34)	114 (36)	77 (27)	0 (0)	0 (0)
	Non-valid genotype indels	2122 (416)	1151 (216)	13 (0)	20 (1)	221 (178)	108 (73)	0 (0)	0 (0)	3141 (1303)	1870 (1484)	27 (23)	0 (0)	0 (0)	0 (0)	0 (0)	0 (0)
