# Supplementary material for: Tool evaluation for the detection of variably sized indels from next generation whole genome and targeted sequencing data
Source: PLoS Comput Biol. 2022 Feb 17;18(2):e1009269. doi: 10.1371/journal.pcbi.1009269 (PMC8916674; doi:10.1371/journal.pcbi.1009269)
Supplement: S6 Table — (XLSX) [file pcbi.1009269.s018.xlsx]

## Sheet: Sheet1
S6 Table. The TPs, FPs, FNs, false discovery rates (FDRs), and sensitivities of variant calling tools with CHM1 cell line WGS data.
Size bins	50bp - 200bp										200bp - 500bp										≥ 500bp
Variant types	Deletion					Insertion					Deletion					Insertion					Deletion					Insertion
Tools	TP	FP	FN	FDR	Sensitivity	TP	FP	FN	FDR	Sensitivity	TP	FP	FN	FDR	Sensitivity	TP	FP	FN	FDR	Sensitivity	TP	FP	FN	FDR	Sensitivity	TP	FP	FN	FDR	Sensitivity
DELLY	363	959	4227	0.725	0.084	9	77	5888	0.895	0.002	577	310	2002	0.35	0.233	1	43	2809	0.977	0.002	235	301	646	0.562	0.225	5	85	2434	0.994	0.001
FermiKit	208	72	4402	0.257	0.05	91	23	5809	0.202	0.015	239	16	2359	0.063	0.096	7	1	2807	0.125	0.002	59	66	787	0.528	0.056	1	0	2433	0	0.001
GATK HC	506	271	4114	0.349	0.108	419	90	5491	0.177	0.069	0	2	2608	1	0.001	2	0	2801	0	0.005	0	0	833	0	0.001	0	0	2436	0	0
Pindel	562	1454	4057	0.721	0.121	278	1579	5728	0.85	0.029	816	449	1775	0.355	0.32	59	564	2778	0.905	0.013	403	1525	619	0.791	0.258	272	1804	2392	0.869	0.018
Platypus	168	1575	4409	0.904	0.044	0	26	5898	1	0	140	581	2468	0.806	0.054	0	0	2814	0	0	98	356	770	0.784	0.077	0	0	2436	0	0
