# Supplementary material for: Tool evaluation for the detection of variably sized indels from next generation whole genome and targeted sequencing data
Source: PLoS Comput Biol. 2022 Feb 17;18(2):e1009269. doi: 10.1371/journal.pcbi.1009269 (PMC8916674; doi:10.1371/journal.pcbi.1009269)
Supplement: S7 Table — (XLSX) [file pcbi.1009269.s019.xlsx]

## Sheet: Sheet1
S7 Table. The TPs, FPs, FNs, precision rates, recall rates and F1 scores of variant calling tool for small and large indels with the semi-simulated sequencing datasets.
	Sequencing data	5×, 100bp						30×, 100bp						60×, 100bp						30×, 250bp
Variant calling tool	Indel type	TP	FP	FN	Precision	Recall	F1 score	TP	FP	FN	Precision	Recall	F1 score	TP	FP	FN	Precision	Recall	F1 score	TP	FP	FN	Precision	Recall	F1 score
DeepVariant	Small indels (<50bp)	52898	9062	34040	0.853744	0.608457	0.710527	79537	6707	7401	0.922232	0.91487	0.918537	81495	5437	5443	0.937457	0.937392	0.937425	83153	6743	3785	0.924991	0.956463	0.940464
	Medium indels (30bp-70bp)	21	7	1130	0.75	0.018245	0.0356234	132	52	1019	0.717391	0.114683	0.197753	176	86	975	0.671756	0.152911	0.249115	409	305	742	0.572829	0.355343	0.438606
	Large indels (≥50bp)	2	1	1349	0.666667	0.00148038	0.00295421	21	10	1330	0.677419	0.015544	0.0303907	30	22	1321	0.576923	0.0222058	0.0427655	76	108	1275	0.413043	0.0562546	0.0990228
DELLY	Small indels (<50bp)	71	4	86867	0.946667	0.000816674	0.00163194	759	58	86179	0.929009	0.00873036	0.0172982	1310	93	85628	0.933713	0.0150682	0.0296578	343	19	86595	0.947514	0.00394534	0.00785796
	Medium indels (30bp-70bp)	33	3	1118	0.916667	0.0286707	0.0556024	219	42	931	0.83908	0.191138	0.311352	280	56	870	0.833333	0.244136	0.377637	211	16	939	0.929515	0.184188	0.307452
	Large indels (≥50bp)	121	121	1230	0.5	0.0895633	0.151915	231	273	1120	0.458333	0.170984	0.249057	258	377	1093	0.406299	0.19097	0.259819	301	210	1050	0.589041	0.222798	0.323308
FermiKit	Small indels (<50bp)	798	28	86140	0.966102	0.00917896	0.0181851	77974	3383	8964	0.958418	0.896892	0.926635	83443	2045	3495	0.976079	0.959799	0.96787	83029	2255	3909	0.973559	0.955037	0.964209
	Medium indels (30bp-70bp)	0	0	1151	0	0	0	583	78	568	0.881997	0.506516	0.643488	667	63	484	0.913699	0.579496	0.709197	885	130	264	0.871921	0.770634	0.818155
	Large indels (≥50bp)	0	0	1351	0	0	0	194	232	1157	0.455399	0.143597	0.218346	232	286	1119	0.447876	0.171725	0.248261	418	408	933	0.506053	0.3094	0.384015
GATK	Small indels (<50bp)	37739	1037	49199	0.973257	0.434091	0.600395	80677	1024	6261	0.987466	0.927983	0.956801	83766	1143	3172	0.986539	0.963514	0.97489	85342	1370	1596	0.984201	0.981642	0.98292
	Medium indels (30bp-70bp)	79	4	1072	0.951807	0.068636	0.128039	381	49	768	0.886047	0.332754	0.483813	528	84	622	0.862745	0.4596	0.599719	873	117	278	0.881818	0.758471	0.815507
	Large indels (≥50bp)	22	0	1329	1	0.0162842	0.0320466	117	16	1234	0.879699	0.0866025	0.157682	150	17	1201	0.898204	0.111029	0.197628	404	82	947	0.831276	0.299038	0.439848
Pindel	Small indels (<50bp)	44714	19907	42224	0.691942	0.514321	0.590054	59599	27097	27339	0.687448	0.685535	0.68649	60871	25383	26067	0.705718	0.700166	0.702931	77766	7302	9172	0.914163	0.8945	0.904224
	Medium indels (30bp-70bp)	187	741	964	0.201509	0.162467	0.179894	237	1205	915	0.164355	0.205039	0.182457	265	1043	886	0.202599	0.230235	0.215535	641	1349	510	0.322111	0.556907	0.40815
	Large indels (≥50bp)	145	444	1206	0.24618	0.107328	0.149485	232	654	1119	0.261851	0.171725	0.207421	248	501	1103	0.331108	0.183568	0.23619	456	2584	895	0.15	0.337528	0.207698
Platypus	Small indels (<50bp)	59480	2919	27458	0.95322	0.684166	0.796588	83340	3468	3598	0.96005	0.958614	0.959331	84152	4326	2786	0.951106	0.967954	0.959456	85030	3989	1908	0.955189	0.978053	0.966486
	Medium indels (30bp-70bp)	13	8	1138	0.619048	0.0112945	0.0221843	100	31	1051	0.763359	0.086881	0.156006	135	35	1016	0.794118	0.117289	0.204391	730	89	421	0.891331	0.634231	0.741117
	Large indels (≥50bp)	5	20	1346	0.2	0.00370096	0.00726744	43	55	1308	0.438776	0.0318283	0.0593513	66	68	1285	0.492537	0.0488527	0.0888889	191	99	1160	0.658621	0.141377	0.232785
Strelka2	Small indels (<50bp)	41597	1300	45341	0.969695	0.478467	0.640767	84262	1958	2676	0.977291	0.969219	0.973238	84908	2177	2030	0.975001	0.97665	0.975825	85233	2552	1705	0.970929	0.980388	0.975636
	Medium indels (30bp-70bp)	64	36	1087	0.64	0.0556038	0.102318	377	48	774	0.887059	0.327541	0.478426	456	62	695	0.880309	0.396177	0.546435	601	78	550	0.885125	0.522155	0.656831
	Large indels (≥50bp)	0	0	1351	0	0	0	0	0	1351	0	0	0	0	0	1351	0	0	0	0	0	1351	0	0	0
VarScan	Small indels (<50bp)	13150	1142	73788	0.920095	0.151257	0.259804	49447	29440	37491	0.626808	0.568762	0.596376	51553	31294	35385	0.622268	0.592986	0.607274	71101	14368	15837	0.831892	0.817836	0.824804
	Medium indels (30bp-70bp)	0	0	1151	0	0	0	1	24	1150	0.04	0.00086881	0.00170068	0	40	1151	0	0	0	138	323	1013	0.299349	0.119896	0.171216
	Large indels (≥50bp)	0	0	1351	0	0	0	0	0	1351	0	0	0	0	0	1351	0	0	0	6	48	1345	0.111111	0.00444115	0.00854093
